# Supplementary material for: The Enzymatic Core of Scorpion Venoms
Source: Toxins (Basel). 2022 Mar 31;14(4):248. doi: 10.3390/toxins14040248 (PMC9030722; doi:10.3390/toxins14040248)
Supplement: Supplementary file 1 [file toxins-14-00248-s001.zip]

Archive with 1 entries (1 files):
- toxins-1633352-supplementary.pdf
